# Supplementary material for: Transcriptome Analyses Identify Deregulated MYC in Early Onset Colorectal Cancer
Source: Biomolecules. 2022 Sep 2;12(9):1223. doi: 10.3390/biom12091223 (PMC9496520; doi:10.3390/biom12091223)
Supplement: Supplementary file 1 [file biomolecules-12-01223-s001.zip]

Archive with 1 entries (1 files):
- biomolecules-1814831-supplementary.pdf
